# Supplementary material for: Magnetically Controlled Carbonate Nanocomposite with Ciprofloxacin for Biofilm Eradication
Source: Int J Mol Sci. 2021 Jun 8;22(12):6187. doi: 10.3390/ijms22126187 (PMC8229197; doi:10.3390/ijms22126187)
Supplement: Supplementary file 1 [file ijms-22-06187-s001.zip]

Archive with 1 entries (1 files):
- ijms-1236347-supplementary.pdf
